# Supplementary material for: What is the allowed volume threshold for chest tube removal after lobectomy: A randomized controlled trial
Source: Ann Med Surg (Lond). 2019 May 30;43:29–32. doi: 10.1016/j.amsu.2019.05.011 (PMC6551566; doi:10.1016/j.amsu.2019.05.011)
Supplement: Multimedia component 1 [file mmc1.xml]

<?xml version="1.0" encoding="utf-8" standalone="no"?>
<data>
  <datasets>
    <author>motono@kanazawa-med.ac.jp</author>
    <type>0</type>
    <dataset>
      <value>1</value>
      <reason>No data was used for the research described in the article</reason>
      <comments />
    </dataset>
  </datasets>
</data>
